# Supplementary material for: Mechanical sensing protein PIEZO1 regulates bone homeostasis via osteoblast-osteoclast crosstalk
Source: Nat Commun. 2020 Jan 15;11:282. doi: 10.1038/s41467-019-14146-6 (PMC6962448; doi:10.1038/s41467-019-14146-6)
Supplement: Supplementary file 4 — Source Data [file 41467_2019_14146_MOESM4_ESM.xlsx]

## Sheet: Figure 1b-g
	BMD			BV/TV			Tb.N
	WT	Prx1-CKO		WT	Prx1-CKO		WT	Prx1-CKO
	0.22616	0.10057		13.517	5.0121		2.94558	1.03122
	0.2221	0.11046		12.7138	3.83902		2.99406	0.81288
	0.24832	0.12017		15.2977	4.65095		3.30678	0.86268
	0.24292	0.1408		16.3761	7.55737		3.51851	1.34912
	0.37326	0.1028		20.9212	6.54031		4.02588	1.27412
	0.25076	0.11666		15.1491	5.49615		3.22527	1.13772
	Tb.Th			Tb.Sp			Ct.Th
	WT	Prx1-CKO		WT	Prx1-CKO		WT	Prx1-CKO
	0.04589	0.0486		0.20513	0.50775		0.15368	0.1265
	0.04246	0.04723		0.21123	0.41934		0.15256	0.12105
	0.04626	0.05391		0.19741	0.49724		0.1561	0.12212
	0.04654	0.05602		0.21704	0.39414		0.14224	0.10124
	0.05197	0.05133		0.20667	0.48109		0.14657	0.11935
	0.04697	0.04831		0.2339	0.51026		0.15092	0.11834

## Sheet: Figure 2
	Figure 2b
	Pre-BCSP				BCSP				SSC
	WT	Prx1-CKO			WT	Prx1-CKO			WT	Prx1-CKO
	62.6	89.37			35.06	10.42			2.34	0.22
	83.68	62.38			15.77	34.43			0.55	3.19
	65.31	49.46			32.65	47.03			2.03	3.51
	88.91	52.99			10.64	44.48			0.45	2.53
		46.62				51.5				1.88
		87.65				11.66				0.69
	Figure 2d				Figure 2e				Figure 2f				Figure 2g
	BV/TV				Tb.N				N.Ob/B.Pm				Ob.S/BS
	WT	Prx1-CKO			WT	Prx1-CKO			WT	Prx1-CKO			WT	Prx1-CKO
	18.2931	5.1255			2.1792	0.9959			1.3752	2.3023			2.5336	3.7608
	13.7128	3.2194			1.9184	0.6643			0.9394	0.5939			2.1044	1.3706
	8.2749	2.6939			0.8872	0.594			2.1649	1.0533			4.7004	2.3123
	12.3098				1.7423				1.906				3.6619
	Figure 2i				Figure 2j				Figure 2k
	MAR				BFR/BS				MS/BS
	WT	Prx1-CKO			WT	Prx1-CKO			WT	Prx1-CKO
	2.11974	4.04531			347.548	673.973			44.92	45.6455
	3.86731	4.14239			683.585	675.681			48.4273	44.6886
	3.3657	3.38188			657.926	585.174			53.5562	47.4061
	2.37864	2.97735			392.74	386.893			45.2359	35.6015
	3.80259	4.25566			630.12	682.011			45.3995	43.9067
	2.411	2.13592			427.614	379.705			48.5916	48.7044
	Figure 2l				Figure 2m				Figure 2n				Figure 2o				Figure 2p
	PINP				ES/BS				N.Oc/B.Pm				Oc.S/BS				CTX-I
	WT	Prx1-CKO			WT	Prx1-CKO			WT	Prx1-CKO			WT	Prx1-CKO			WT	Prx1-CKO
	1732.08	1495.74			0	1.2502			0.0313	0.4605			0.1351	2.0218			40.2655	84.525
	619.645	288.096			0.1532	2.3226			0.0522	0.7126			0.2694	2.7801			47.4892	52.2169
	683.075	631.518			0	2.56			0.1493	0.5266			0.5194	2.4797			52.7767	53.3438
	260.895	2232.03			0.2982				0.1694				0.6669				33.7278	95.7076
	373.374	1269.21															32.9722	63.5495
	2339.75	810.369															32.56	60.7803
		501.997																72.9186
		958.715																72.4926

## Sheet: Figure 3c
	BV/TV				Tb.Th				Tb.Sp				Tb.N				Ct.Th
	WT	CTSK-CKO			WT	CTSK-CKO			WT	CTSK-CKO			WT	CTSK-CKO			WT	CTSK-CKO
	11.8909	8.22235			0.05616	0.05531			0.21702	0.24739			2.11721	1.48666			0.19117	0.1909
	9.22587	9.99451			0.05302	0.06609			0.23336	0.25244			1.73996	1.51235			0.16862	0.20447
	16.7638	12.4815			0.073	0.07248			0.23141	0.26536			2.29654	1.72201			0.17549	0.17775
	7.18015	7.83611			0.05083	0.05005			0.2638	0.23426			1.41271	1.56569			0.19494	0.2041
	5.10501	12.5393			0.0475	0.06943			0.277	0.26651			1.07465	1.80602			0.18541	0.19369
	8.37649	7.6208			0.06166	0.05938			0.26152	0.27129			1.35844	1.28338			0.18566	0.17821

## Sheet: Figure 4
	Figure 4b						Figure 4c					Figure 4d					Figure 4e					Figure 4f
	BMD						BV/TV					Tb.N					Tb.Th					Tb.Sp
	WT		Prx1-CKO				WT		Prx1-CKO			WT		Prx1-CKO			WT		Prx1-CKO			WT		Prx1-CKO
	Groud	Suspension	Groud	Suspension			Groud	Suspension	Groud	Suspension		Groud	Suspension	Groud	Suspension		Groud	Suspension	Groud	Suspension		Groud	Suspension	Groud	Suspension
	0.26188	0.21992	0.17069	0.12475			25.0152	13.3282	7.09388	2.15716		3.78674	2.87233	1.20278	0.45028		0.06606	0.0464	0.05898	0.04791		0.17205	0.19355	0.32959	0.38857
	0.19595	0.20428	0.11098	0.12117			25.6156	11.9921	4.46374	4.3988		4.24818	2.68133	0.89963	0.88642		0.0603	0.04472	0.04962	0.04962		0.17769	0.20122	0.367	0.38136
	0.28911	0.19889	0.15533	0.14347			27.3431	12.6094	6.21991	10.2594		4.74425	2.56848	1.15052	1.86595		0.05763	0.04909	0.05406	0.05498		0.16268	0.20503	0.38511	0.25364
	0.23404	0.20478	0.1408	0.15457			22.7211	11.2836	7.55737	6.75895		3.73919	2.60052	1.34912	1.32079		0.06076	0.04339	0.05602	0.05117		0.19741	0.20783	0.39414	0.26597
	0.28037	0.20271	0.1028	0.1287			18.102	7.72602	6.54031	4.91317		3.66096	1.83902	1.27412	1.15346		0.04945	0.04201	0.05133	0.0426		0.18377	0.23248	0.48109	0.42023
			0.11666						5.49615					1.13772					0.04831					0.51026
	Figure 4h
	Oc.S/BS
	WT		Prx1-CKO
	Groud	Suspension	Groud	Suspension
	4.716	12.0894	10.9381	8.79934
	2.1576	6.94832	9.25772	10.0064
	1.84565	11.1995	9.01918	13.4136

## Sheet: Figure 5
	Figure 5b
		TRAP
		WT					Prx1-CKO
	D1	0.164	0.217	0.24	0.169	0.173	0.265	0.234	0.247	0.175	0.202
	D4	0.51	0.548	0.523	0.43	0.415	0.754	0.777	0.831	0.659	0.764
	D7	0.755	0.918	0.824	0.826	0.762	1.292	1.424	1.139	1.216	1.136
	Figure 5d
		WT	Prx1-CKO
		1.409	11.653
		0.449	4.307
		1.911	8.645
		1.777	6.23
		1.701	3.231
		1.363	4.442
	Figure 5e
		WT				Prx1-CKO
	Piezo1	0.987629	1.00978	0.928493	1.0741	0.202972	0.187768	0.210751	0.180838
	Rankl	0.966742	1.03329	0.967803	1.03216	0.912736	0.855928	0.844678	0.924892
	Opg	0.997766	1.00224	0.998861	1.00114	0.97603	0.858843	0.903253	0.928042
	Sost	1.00035	0.999653	1.00144	0.998557	1.01604	1.09074	1.00191	1.10612
	Pthlh	1.00722	0.991574	1.0504	0.95081	0.911612	1.09148	0.790587	1.25857
	Mcsf	1.06627	0.935854	1.00242	0.995459	1.03818	1.10914	1.07797	1.0682
	Sema3a	1.03884	0.961635	0.97664	1.02288	1.03144	1.00844	1.07098	0.971217
	Figure 5f
		WT				Prx1-CKO
	Col1a1	0.80652	1.15802	0.698654	1.33681	1.07813	1.02282	1.31719	0.837191
	Col2a1	0.966553	1.03401	0.997216	1.00222	0.49111	0.550025	0.484693	0.557308
	Col9a1	0.84738	1.1534	0.851763	1.14746	0.110212	0.140236	0.107414	0.143889
	Col9a2	0.961696	1.03849	0.96667	1.03315	0.135779	0.134032	0.132332	0.137523
	Figure 5i					Figure 5j
	Col2a1					col9a2
	WT		Prx1-CKO			WT		Prx1-CKO
	Ctrl	load	Ctrl	Load		Ctrl	load	Ctrl	Load
	0.943489	10.4537	0.607047	1.61149		1.18338	14.9375	0.600079	1.56642
	1.05801	10.4764	0.584579	1.71931		0.816885	12.7788	0.516052	1.93405
	1.01622	9.49735	0.614095	1.56975		1.18165	13.6593	0.582499	1.55055
	0.982286	11.5313	0.577869	1.76503		0.818083	13.9746	0.531628	1.95385
	Figure 5l
	TRAP
	WT	Prx1-CKO
	GFP	GFP	Col2a1	col9a2
	0.299	0.363	0.271	0.249
	0.306	0.365	0.275	0.25
	0.281	0.403	0.272	0.262

## Sheet: Figure 6
		Figure 6b
		WT	Prx1-CKO
		55.8824	36
		65.5172	31.8182
		47.3684	4
		52	22.7273
		75	5.26316
			17.2414
		Figure 6d
			GFP				shYap-1				shYap-2
		Col2a1	0.985938	1.01164	1.07201	0.930414	0.387413	0.419857	0.371132	0.438274	0.390175	0.364133	0.374928	0.378941
		Col9a2	1.05131	0.947171	1.07656	0.924961	0.454363	0.741248	0.435269	0.773764	0.654792	0.665032	0.629205	0.692076
		Figure 6e
			Dmso				Xmump1
		Col2a1	1.05044	0.948082	0.926092	1.07538	7.46305	8.08486	8.13449	7.41752
		Col9a2	1.21746	0.800832	1.07334	0.908363	2.31086	2.9337	2.51876	2.69155
		Figure 6f			Figure 6g
		Col2a1 pro			Col9a2 pro
		Ctrl	Yap		Ctrl	Yap
		1.00284	1.76481		1.04	1.62
		0.859545	1.80586		1	1.30683
		1.13761	1.83557		0.96	1.48
		Figure 6i
		TRAP
		WT	Prx1-CKO
		DMSO	DMSO	XMU-MP-1
		0.363	0.602	0.515
		0.364	0.609	0.512
		0.404	0.61	0.44
		0.387	0.589	0.403

## Sheet: Figure 7
		Figure 7c				Figure 7d				Figure 7e				Figure 7f				Figure 7g
		BV/TV				Tb.N				Tb.Th				Tb.Sp				Ct.Th
		WT	Col1 cre ert2-CKO			WT	Col1 cre ert2-CKO			WT	Col1 cre ert2-CKO			WT	Col1 cre ert2-CKO			WT	Col1 cre ert2-CKO
		36.597	22.916			5.1305	3.6967			0.071332	0.06199			0.15891	0.20808			0.18989	0.067304
		37.608	21.742			5.1966	3.3368			0.072369	0.065157			0.15633	0.15			0.20034	0.14758
		34.199	17.621			5.011	3.1337			0.068249	0.05623			0.16014	0.19908			0.1831	0.13683
			25.318				5.0375				0.050259				0.18658				0.04336
		Figure 7i
		Oc.S/BS
		WT	Col1 cre ert2-CKO
		11.474	14.1498
		9.19833	17.4312
		9.27413	20.0659

## Sheet: Figure S1
		Supplementary Figure 1b-c
			Bone	OB	OC	DRG	Skin
		Piezo1	0.0506656	0.115518	0.0680834	0.00055064	0.0909043
			0.0465106	0.10875	0.0720792	0.000437096	0.0841914
			0.0449717	0.113034	0.0674037	0.000523965	0.0884882
			0.0523993	0.11114	0.0728061	0.000459349	0.0864902
		Piezo2	0.0471608	0.0123753	0.0318576	0.296784	0.0146716
			0.0434739	0.0119038	0.0326232	0.291227	0.0121577
			0.0418608	0.0121092	0.0315395	0.282407	0.0142816
			0.0489781	0.0121654	0.0329523	0.306054	0.0124897
			Supplementary Figure 1f
			WT	Prx1-CKO
			0.89401	0.232038
			1.11127	0.325293
			0.962195	0.257952
			1.03252	0.292614

## Sheet: Figure S2
	Supplementary Figure 2b				Supplementary Figure 2c				Supplementary Figure 2d
	BV/TV				Tb.N				Tb.Th
	WT	Prx1-CKO			WT	Prx1-CKO			WT	Prx1-CKO
	10.0891	3.89022			2.13397	0.76767			0.04728	0.05068
	10.7162	5.02733			2.2444	0.94696			0.04775	0.05309
	10.5764	5.09276			2.18445	0.89915			0.04842	0.05664
	10.5851	2.7207			2.24719	0.52666			0.0471	0.05166
	12.4686	4.55023			2.56123	0.90189			0.04868	0.05045
	10.8946	2.64263			2.33536	0.56395			0.04665	0.04686
	Supplementary Figure 2e				Supplementary Figure 2f				Supplementary Figure 2h				Supplementary Figure 2i
	Tb.Sp				Ct.Th				Ct.BS				Tb.BS
	WT	Prx1-CKO			WT	Prx1-CKO			WT	Prx1-CKO			WT	Prx1-CKO
	0.25561	0.67721			0.13808	0.067			6.83828	4.6035			44.4364	11.3444
	0.25364	0.50505			0.14825	0.07382			7.69665	5.59427			53.8026	10.6352
	0.27984	0.51736			0.13732	0.04617			7.1063	4.96709			52.6623	14.1451
	0.25434	0.6461			0.1298	0.06665			6.3708	5.26289			51.2643	18.6086
	0.24318	0.78268			0.08758	0.10608			7.44671	5.35295			69.1917	13.0498
	0.28072	0.48374			0.12549	0.08318			7.09052	4.73236			53.0031	12.6393

## Sheet: Figure S5
s
			Supplementary Figure 5b
				A405
				WT	Prx1-CKO
				0.162502	0.168379
				0.181825	0.192387
				0.132148	0.153744
				0.105173	0.211041
			Supplementary Figure 5c
				WT				Prx1-CKO
			piezo1	0.978427	1.02161	1.01991	0.980057	0.161273	0.176941	0.157132	0.181604
			col1a1	0.837784	1.00142	0.946516	0.886377	1.06995	1.09388	1.10259	1.06149
			alp	1.00088	0.998202	1.04331	0.957604	0.837795	0.851574	0.816281	0.874018
			runx2	1.02322	0.974914	1.0666	0.935263	1.17391	1.10769	1.14377	1.13689
			osx	1.04742	0.949693	1.09182	0.911067	1.23189	0.94804	1.20025	0.973027
			bglap	0.953879	1.0472	0.99432	1.0046	1.03487	0.988945	1.00829	1.01501
			bsp	0.990215	1.00932	1.0322	0.968269	1.32544	1.25457	1.2914	1.28764

[truncated: 4 more sheets: Figure S6, Figure S7, Figure S9, Figure S10]
